# Supplementary material for: Discovery of Two Novel Viruses of the Willow-Carrot Aphid, Cavariella aegopodii
Source: Viruses. 2024 Jun 5;16(6):919. doi: 10.3390/v16060919 (PMC11209057; doi:10.3390/v16060919)
Supplement: Supplementary file 1 [file viruses-16-00919-s001.zip]

Archive with 4 entries (3 files):
- viruses-2983886-supplementary/Supplementary Files/
- viruses-2983886-supplementary/Supplementary Files/CAVLV1 and CAIV1 genomic sequence.fasta
- viruses-2983886-supplementary/Supplementary Files/Supplementary Table S1.pdf
- viruses-2983886-supplementary/Supplementary Files/Supplementary Table S2.pdf
