# Supplementary material for: Discovery of Two Novel Viruses of the Willow-Carrot Aphid, Cavariella aegopodii
Source: Viruses. 2024 Jun 5;16(6):919. doi: 10.3390/v16060919 (PMC11209057; doi:10.3390/v16060919)
Supplement: Supplementary file 1 [file viruses-16-00919-s001.zip › viruses-2983886-supplementary/Supplementary Files/CAVLV1 and CAIV1 genomic sequence.fasta]

>Cavariella aegopodii virga-like virus 1 (CAVLV1)
GGTATTTCTTTCATACCGCCTAACCATGGCTAAAACTATGGTTAAGACTAATGTTAACGTTAACGGTAATATGATGGAAAATGATAAACTAAATTACATCTGCTCTAGGGTCGGAGCAGATGCTGACGCGCTGATGACCCAAGTTTTCAAAGCTTCCGTGACGGATCCAACATCAGTTCATGGATGTGCTATTCGCACTATGTGTATGGACAAACTCGAAAGAGACGCTGAGAAATTCGCTCGAGCTGCAGTTGCGAATGTTGGTGTGTCACAAGCGTTGAGTCAGGAAGATCAAGACTTATTGAAAACAACATATCCGGAATTCACTATATATTTTACCAACAAGTCACGCGAAACACATGGATTTGCCCACGCTAGTAGAATTCTGGAAACATCACTCGTTATGCAACGCCTACATTATTTCTCTGCAACTAAAACAACGTTACATAACGTGTATTTAAAAGATGTGGGAGGTAGCAGGTTGCACCACGGGCTGAAAGGTAATACATCTGTCCACGTCTGTGCACCTATTTTGTCCCATGATGACGAAATACGAAAAATCAAAGCTGACTCAAAACTGTCAGCTATTACAGCTACCAGCAAATATAGAAACGACAAAGTTGCGAATTCCATCAAATTAATGCGACATATAGGTTCTCATTACTGCAACAAAAAATCACAGGATTGCGACGTAAAAGCCACATCGTTGATGTTTATACATTCGGTGTACGACATGACTATGACTGATGTAGCCAACGCAATGGATAAAGCTGACGCTAAATTCGCCGCCGGCACATTTATATACGATCCAATGATAATACTTGCGAAATCGGGATATTTGCAAAAATTAAGAGTGACCTGGGACAAATATGTCATTCGAGGCACTAAATATATAAAATTCTCATTTATTAACGACTCGCAACCGGCCTATGTACACAGTTATAAAAATTATTTGAATATACTGAATACCAGATACGTCACTAATACCAAAGGAAATAGACATTATGCCATACGTCTCGATGACAATAGAGCAGGTATACAGTATTTTTCAATATATAGATTGTCGTCACCACATATACCAAAAAGCAAAATCAACGTAGACATGTATACTTTTTCTTCGGTTGACTATTATAAAGTTACATATTATTCATTAATAGAAGACTTTTCAACACGTACAAAACTTAAAAAAATTTTTTTGTATGTTCCGACCATACTTTGGGATCAAGTTTATGACTCGCTGTATCAGCAAAATGACGGTGCTTTTACAATGGCAAAATCACACGAATTAGTCATGTGTTACAATAGGAAAACTATAATATCTGGACAGACGGTTTCTCACAACATAAAAATACCATCGTATGCTGTAGACAAAGTTGCATCGGCAGTGTATGTTCGTGTTTACATTGATAAATATTTATCATCGAAAACACTACTATGCGTTTTGTCAGATGTTGAGAGGGTGCGTAAATTGACAGGTTCTGGTATAATTAAATATCTATGGAATAAATTCACAGAATCTTTATCCGACTTCTTCAATATGACAACAGACTTGAGATCACAAGAGACGGTGCTGCCATATATGGCATGGGATGAATTGTCAAAAATGTATCGATTGCCGGTGGACGTGTCACATGCTGTAACCATGCAATCAGTCTCTACTGAAGTGCCTGCGATAATACAAGCTCAACTTGATTCCAATGTATATGGTGATGTAGATATGTATCAAGAGCAAGAAGTAGATTTGCAATCACTGTATAGGGTACCATCCGTTGAAACAATATCCGACTCGATTCAATCAAGCGATAATGACGACTATCAGTCTATCGCGGACGACGAAATAGTATGTCCTATACGTGATGTGCAACTTTTTGATTATGATGACATACCTGGACGTGTCCTGGCAGTGCCTGGTGATGGTGATTGTTTTTTTCACTCACTTATCGTCGCGCTTGATAATTTGAACGTATGGCATGAAGGAAACCCACATGACATAAGAGCAGAATTATATGACGATGTGTCCAATAATAAAACAAAATATTTTGGTACTACCGATGACTTAGTTGCATATACAGAATTTATGAATGATCTTACTACCGACAATAGACCAGTTGACATATCCATAGCTGTAGCTGCAGCCATAAAATATAAATTGTCACTGGAGATTTATTATGACACTAATATACCACAAATTAAAAAAAAAAAACACGTCTTTAAAAATAACGAGTCCCCCAATATAGTATTTATAAAATTTTCAATACAATCAGGGTCCGTTGGACACTATGAACCGATAATATGGGAAACCGGGTATAGAGACAATTATGATGAACTACTGGCTACGGGTAGCTCAGGGCAACAATCGATAAACAAATATCGGGATTGTGTGGCCCAGGAACCCGAAATACAGTCCCGGTTACATGTACATCTAAAACTTGCGGACCAACATGATTCAGCTACATCTATAAGGTACATTTTGAACGAATACGATTTATGTAAGTTTCCAATTTTAATAGTTCTAAATAAAAAACAACATTCATCAATCGTTTGATGACGTACAAGGTCCAATAGATGTCGTATCTAATATTGATCTGCACGTTACTAGGAAAGAAATGTCCTTTTCAAAAATTGATTTTATCGGATTCGATGAGTATATGTACGTTTTTTTTGAGTCTCATGAGCTGTTGATTGTTGACGTTTTTCCAGAATCCGACGATATTGAAGATTGTACTTTTGATATAGTGTCAGCATCCATGGGTTCACTGATAATTAACAAATCAAATATGATAATAAGAACTGGAATTAATACTGACGTTAATTTTATAAAAAAAATACAATATTTCTCAACTTTGTTTGAATACTATGATGTCGTATCAGGTATAGCGGAAGGAAATACTACACCAATCTGGTACGTCATATTTTGCAATTACGTAAAACCATTCGATTTAGAAACATACCAGCGACATTTGAAAAATGATTTTGTGTTTACTGGGTTACAACCCGTTTTTTCAGCTTACGACAGGTACATGCTTAATGTTGAAATGTTGTCTAATTTGAAGAAAAACAAAAACGTCAACTATGTGACAGATGCCGACTATGAAAAAAGCATGGATTTGGCAAAATTAATTAAAAATAAAGGAGGATACAACCAAATTACTACCATTGTACAACTGTCAATGGCTATATCAAAAGTTATAGAGATTGCTGATGAAAAAAACTACAACCAAGATCAGGTTGCAATTCCAGAAATAACAAAAAAAAATAAATATTTGTTGGAACTAAAAAAAATAACAAAAATGTTCGGGGAGTTATACGGGAAAAATTTTAAAGATGTGTTACATTTAATATCATCGATTTCAAATAAGAAAAATATAAATGCTATAATCAAAAAATTATTCTCTACAAAAATACAAAACATTTCACCCATTACTGACAACACTCTTCAATTAACATGCCATTGTGGAGCTGCGTCTTTCTTTCCAAATTTAGATTCTACATACGTCATGGCGTGTGATTGTGACGACATTATCGTTCAAATTGAATCAGGTTATGTAATTGAATTTAAAAAAAACAAATGGGCGACTGGTCGCACAATAAAAAACGCAGTGGTCAATAGATCTTACTCCAATAAATTACAGGCTAAACATAGGTATATGGATGTTGTTACAACGCGTACGTTTATGAAAAACTGAGTAAAAAAACAAAAAGAAAATTTTAGGCGTAATGAATTTTTAGATGAACAATGCGTGACAGTACTTATAGATAGTTTAAACACTAACTTAGATTTTGACAACGACACCAATAACACACAAGAAGAAATAAAAAAAAAAAAATGATACGATTAACCGCGATTCTGGAAACCAGTCTAAAACGTTCTCTGCTGCATTAAATGACGCATTGTTAATTTCTTCGGTTGATGATCCAGTTGCGATACCGAACAAATTTTTTTCTTCTGATAATCAAGTTAACGCTCTAAAGAATTCATTTATAGAAATAACAAACATATGGAAAAAAACACACGCATATCACGAAAGTGAATTGAAACTTATTATGAATGTAGTCTCTACGACTGGTGAAAAAGATGTTTTGACCAACTGGTTGACCACAAGACCTGACAATGTACACATAAGAAAAGACAGTAAATGGATTCCGTGTAAACCTAGCTTAGACTACATGTACGCGTATACTGCGTCGGGATTTAAAAAACTGCCTGAAATAAACAACGATGAAACTATAGTAGTGGCTGATTACACAAAAAAAAAATTTTGAACCTGAATTTTTGGAAAAAACAAAAAAATATACTCGACAACATTGTGCGCATCAACAGTGACACCAAGTTTCATTTTATTTCGGGAGTACCGGGTTGTGGAAAAACACACTACATAATGACTAATCATGGAGACAAAGATCTAGTGTTATCTGCCACTAAGGCCGGTGCAGAAGAATTTCGCGAAAGAGCCAGACTGAATCGTAAACCTAAAATCAGAGAAAGATACAAAACGGTTTACTCATATCTGTATAATGAACCTGAAGAATTTGAAACAGTTTATATAGATGAGGCTATGATGTTACATCCTGGTATGATTTACGCTATTTCAATAATTTCTAAATGTAAAAATATGCATATGATAGGTGATCATAAGCAAATACCATATTATACTAGAATAGATTACCCATCCATATACCACAAATTTACTAATGTATTTACAATAACCAAAGAACTTAACGTATCCTATAGATGTCCGCAAGATGTCGCCGTTTATATGCAGAGATATTACAACAAATTTGTTTCGAAATCAAAAACCATCAACAGTTTGAATAGAATGTATGTTTCAGGGAAGTCGGACATTCCGAATGGGTTCGACGTTTATTTAACTTTTACACAGTCTGACAAAGATATGATCATACATGATTTTAAGAATGTTTTTACAGTTCATGAATACCAAGGAAAACAATGTAAACGAGTGTGTTTATTTAGAGGCATGCCAACACCAATAAAAGTGTATGAATCCGAGGAACATCATATTGTGGCTTTAACTAGACACACCGAGAATTTTGTGTACGCAACAGTTGTTATGGATAAATTATACGATTCAATAAAACCAATGGTGGGTGCAGGTTTTTCCAACGTCCAGTATCGAGACTCAAATATTATGAAATCAATCTCTGATGTTAACTTGATGTATATAGACACACACGGAAAAAAAGGCGTTGAAATAGATGTTCGCAACTACATTAGTGCAGTTTTATACGGTAACTTAAAAAAAAAAAATAATATTATCAAACGTGTAAAATTGATCGATGACGTTTATGTCACGGTAATTGAAAGTACCGACAACCATAGAAATAAGATTATTTTGTTCTCTCGGGATGATTTTAAGAAACCATTTAATTTTATAGAACCATTTAACAATAAAAAAATGAAAATAATAATTAATGAATTACAGATAAACGCAGTTGATTATGCCATGAAATCGATATCTATTGTAGATAATATATCTAGACATGTCGATTGGAAAAACTTTCTAGAATATACAAAAATATTAGACGCCGGTATTGTAGTTTACGATGAAAAACGTAGATTGGACAAATTCAGATTAGTTCCCGTTATCAAAAATTACCATGACCTTGTGTTTGGAGATGCAGATTACGAAGATGACGTGGATATAACAGACGATGTTGTTACTTCCATACGTAATATGCCTGACTGTGCTGTATTAGTTTACACAGACATGAATTTGGATTTTGGCACGGTAAGTAAATATCGTTTCACTGATTTGGACAGTAATTTACATTTACTTCGCTATGGAAAAAAAAATATAGTAAATGTACTGGATAATGAAAGATACATGAAAACAGCAATTTTGTCCAAACACAAATCAAAACATAACATTAAATTCAAGAACTTCTCGTCTATAAATACTATGAAAATTTATTACAATGATTTAACATCAATCAATACCGATATTTCAAATCTGCAAAACTTTATTAATACTTTGCTTCCTAACGCATATGACATTCGTACTGATTTGGATGTACAGATGGTTGCTAATTCGGATATTACGTTGCACCTTCAAATGGCGAGTTTTGACGCGTCTACTATGCATAAACCGATAAAGTTTTTTTCAGGAGTAAAACCAATACTGAACACCGCCATGTCCCCACCAAGACCTACCAATTCATTGAAAGAACTAGCGAAAGCTATAGAAAAAAGGAATTGTGCCGTTCCAAAAATTCAAGTGACTATGGATGTTTGGTCAAAAGCCAAACAACTGTTCAATAAATTGATTAGAGTTGTTTACGACGATACCAATCATGATGACATTCATATATCCGACGACGGACTTCAAGATTGGTTGGACACTCAAAACTCCAATATATCAACTCTTATTCGGTATAAACACTATAATGATCTTGTCGTGAATAAATATTCACTGACTATAAAAAAAAATTCAAAACCAGCACTTGACATGTCATGTGTTAATACTTATGCCTCACTTCAAACCGTTGTCTTTACTCCTAAAGACTTTAACACACTATTTTGTCCCATGTTTAAAATAATGAAACAACGTATGGTAAAAACAATGAAAGAAAAATTTTTGATGTTCACTGATATGCCACCTTCTGAGTTTTCAAAAAAAATATCTAAATATTTCACTAATAATCACATCACGACTTTTCATTCACTGGAATTTGACGTTTCTAAGTACGATAAGTCACAAAATTTATTGCATTTGATCGTTGATTGTATGGTGATGCGACATTTCGGTATACCGGAGTGTTTCGTCACCATGTGGTTTTATGGTCACTGCAATACTAAATTATACGATCCTACCAATAAATTCTATTGCGATGTGTTTTTTCAACGTAAATCTGGTGATCCATCAACTTGGTTACTTAATACTCAGCAAATATTGTGCATGATTGTTAATTGTATCCCTGATCAATGTTGGTCTCAGATATTTTTAGTAGTTGCTTCAGGTGACGACTCCGAAATTTTTTCATACAATAAATTACAACTTATGCAAAACAAATTTTCAGATGTTTTTAACTATGAGGTTAAAGTGTATGATAATTACACGTCACTTTACTTTTGTTCAAGGTTTTTTATAGTTACAGGTGAGAGAGTATATATGTTACCAGACATATATAAATTAATAAAGAAACTGGGGCGTCACGATATGAAAAATGAACTGCACGTTATGTCTTTTCGTAATTCTGTTTTCGATTCAATAAAAGACTTTAAAATTTCCACCAATGGTTTTACACTTTATGAAGAAGCACTTAACAACCGATACAAATTTGAAGGAGCTGTTGACTTAAATACTGTATATCAAAGTCTATGCAGAATTGTTTACAATCAGGATTGTTTCGAAAAACTCTATATCCCAAATGAAAAATATACTGATACGGATTTCGGTGCACTGTCTGATATATAAAATTTCTACACAGGTAGGGTTAAAATCATCTGTATCATTTAATATAAAACCAAAATGTCACACTCAATAAAACAAAAATATTTTTTTTTTTTATACCTTAATTTATCAAGTTTTTTTTTTTTTTTTTCTTAAAATCTTATCCAATTCCTGGAAACAAATATGAAACATCGTTGCGAAATTTTAACATTATGTGCCCTGAACTGTTTTCTGATTATCTAATTGACAGAACTGTATTACAGCCTACTCATGAACACACTCAGTTGATATCACCGAAAATAACACAGCACTGTTTATACGCTTATACAGAAAATATGCTCACAAACTCTGATTATAAAATGCCCAATGACTGTGGGGCTATAGCCTCAATAACAACACATAGTGATTTATTGCATAAATCATCAGCTCTTGTAGGCACTTTTTCATGTACGAAAAATAGGGGAAAATGTTTACCACCATTGAATAGGTACAATATAACATCAATTTTGGGTGAAAATAACAATAAAGGGGCTTTTCATGCTACAATAGACTCAATACAATACTATGATTTTACTTTTTTTCTCGACACTGCAAGCATAAAATTTATTCAAATTCTTAAAGATGAACAAACTTCTCAATATTATTGGACTACTAAATATTGTTTGAAATATATGACAGCTACAATTGACTTTTCAATTATCAACATTGGTCCCGATGTCAAATATCATGATGTTGGAAATCAACAATTTTGTATAGCCGATTATTCCAGTTATTGTACACCTGCTGGACCTTTTGACACTGTTAAACAGCTTGTACTTTCATTGCCAATAAAGATGACGTTATATTCTGACTCTGATTTGACAACTGTTCTTCATTTAAAACAACACCCATTTGATGATTCCGTAAAAAGGTCAATAGCTTTCGATGACCACAGTAGGTTTGATCTTGACAAAAAATATTCATTTTTGCACATTCATTCTAGAGTCCACCTCAATAAACCCGACTTTATTTGTACCAATTATCATATTGCACCAATTTCTACTATTTTTCATATTGACTTAATAATAGATTCTCTTGAAAAAAAAATATTGCAATACATAACATCCGCTGCTGATTACATAATTGTGAATTTCGATATCATGCTCTACAGTGTCATTTCATATTTTCAAAAACTTTTTGATATCTTTATAAAATTTTTCTTAAAATATATATTTAAACTTATTTTTGATTGTGATTTAATAGGATCAATAATAATTCTCACTATCATGTCTATATACAATAACAATTATACATCCATAATAATTACAATAATGATATACGAAATTTTGAAATCCATGATATGGAGGCAGGGTTAATTTCATATCTTGTGTTTTTATATTTCTGTGGTTTTATTTATTTTATTTTATATTATTTTAAAAACATACAAACACCATGCCACGACTCCAAAAAAAAAAAAAAAAAAAAAAAAAAAAA
> Cavariella aegopodii iflavirus1 (CAIV1)
TAAATCATTTTCGTTTATGTAGCTCAGGACAAACTCCCCCATCCTAATTTAAATCATGATGAACTTAAAACTAGTACTATTTGTAATATTTTTGGCTTAGTTAATACATTTAATTGGACTTTCTCAAATCGTACTGGTGATTTATTATTAAATTTAGAAGCTGCTCCTATGGCTAATATAAAATCATATGTCAATAAAATCGTTAATGTTTCTAATCGGGAATATGTGCTTTATGGATTACCACCTGTTGCTGTTATGTCTAACTTATTCGCTTATTGGCGAGGCACACTCGAAATAAGGCTTGACTTTGTAGCCACAGCTTTTCATACAGGTTCTCTATTAATTGCATATATTCCTGGTATATCAAAAAATATTACCTTATCTCAAGCTAGAAGTAGTAATTATGTTGTTTGTTCTCTTCAAGAGCAACAATCCTATACCATTAGAATTCCATATATTAGTAATAGTCCTAGTTGGCCTCGTAAATATAATAAATCATATAAGCTACAGGATAGTACTGAAATTAATCCACCTGGTTCACTTCAAATTTTTGTTTTAAATCCTCTTATTCCTATTGAAAATGTCTCTGAGACTGTATATGTTAACTATTATTTAAGAGCAGGTCCTGATTTTGAGTTACTAGTTCCTATTCAACCCAATATTTCAACTCCATATAACTTAGATTATAAAGATGCTCAATATAATGAATTACCGTTATTAAATCATGATAAAGACTCAACTACTTTTAATTATTGTATATCAATTCCTAGTGGTCAAAATAGAATGATCACCTTAATAAATAAAAATACTACCGTTAATCAATCCATTCCATACGAGCAATTAAGGGATGGTGTATTTATTAATAATAGACAGAGAAATACAGATCTCTTTGATTACATACCTCAGCTTCCTGGTTTACTCAATTTTTATTTAGAATCTCCACTATCTCTCCAATTTGAAATTTACGATATTATTGAAAAAGAAAATGTTAGTAAAGTAGTACCAGTTAAATATTTTGTTATCTATAATGAATTATGTAGTAATGAAGGTATATCTACTCTATGGCCTTGTGTCGATGAAGATAGTGCCAAACGTTATGCTAAATCAGAGCAATCCTGGAGTGATTTACTCAAAGTTATTATAAAGGCTGATGGTACTACAGGTTCCAATAATCTCACTATTAAGACTATATCCTTCACTAAAATTTTTGTTCACCGTCCTAAAACTTTTAATTTATCTATGTCTGATTTTTCGTTTGCTGAGGTTAATAATGAAGAGCGTAGCTTATCAACTAATTATTTAGATATGACTCAATCTCTTTCTACTACTGAACATGGTAATTTATTATTCGGAGAGAGATTTGATGATCTGAAGGATTATTGTAGACGTTATCAGTATTATACTTCTATTAATTATGTAGCTCCATCTGTATTATCTCAAAAACAAGCCATTGCTGTTATACCAATAGTTCCTCAAGGATTAGTTAATCCTGTAACCTATCATAGTGGTGAAATTAATCATATAGTCAATCGGTGCAAAGATGGCTTTATTCCTATTATTAGTAGTGGCTACCGCTTTTACCGAGGCGGGCTGCGTTTAAGAATAATTTGTGATTCTCGTCGCAATGTTAATTTATGGGTCCAACATAGACCTGAAATGTTATTAAAATATTTACAAGTTCATATGGTTGATCCAGACAATAAATCGTTGTCTGATTATTTCAATCATAGTTATAGTTTTACTATTCAAAATTTACAATTAAATAATGTTATTAGTTTAGAAATACCATGGTATAGTAAAAATATGTTAGGTTGTTCTTTTCTTCCCAAAATACTTAGTGGTAAGAATGATATTAATAGTCAAAAATTAACGTCATTTAGTTTAGGTAGTTTAGTTTTAGGCTTAGATGCTGATTCTACAGAGCTTAAAGTTCCTATTAATTTTGATATATTTTACTCTGTAGCTGACGATTTTCATTTTAACACATTCCAAGGTTTTCCACTAATGTTAACTTTAAGTCAAATCCCGTCCACTATTAAATATAAGGCTGAACCTCAAATGGGATTATTTGATAAAATGATAAATAAGAGTGCATTAGGTAATAAAGTAGACACTTTAGTTGATAAGGCTGATAATATGTTAGATAAAGTTTCAGATTTTATGACAGATATACCCACACTTGTCGAAGCTAATTTTACTAATGTTTCTACAGATGTTAAATCAATAATTGCTAATGTCTTTTTCAATTTATGTCACATATTAGAAAGCCCTACTGTCAAAACAGTAGTTATTGCATTATGTTCCATTTTTACTCGTATAGGTTTAATAGTCACTTCTTCATTAGGCCATCTATATAAACAAATGAAACGTATAATTAAATATTTATTTTCAAAATTTAAAAAAGATAATAATTCAGATTCTAATGCTCAACAAGCTTCTCCTCCTCAAGAAGAGGCTTTAAATTTATCCCAAATACCTTCCACATCTAAAGAATATGTAGCTTTAGTGCAATCTGATGCTGAAGCAAGTGATATTTGTGCTGGGTTTATTTCAATTTTGTGGGCTAGTTTAAGTACCTTATTAAATGTTAGTTTTAAGACATGTGATACTATAGGTGAATATTCCTCTATGTTATTTAATGGTATAGCTAAGGGAACTAGTCAAGCTAATATAATATTTAGATTTGTTAAGAATTGCTTCTCTGTTTTAGAACGGTGTTATAAGGCAATAGTCAATAAGGTTATGAGTAAGTATAATAAATATCAGAGGCTTCAAATTGAGGAAGAAACTATCCAAGAGTGGCTTACGCTCTGTGATGATTTGCTTTGTCCATCAAATTCTCAATTAGTTCAAAATAACATTAAATGGCGTGAAGCAGTTTATTGTGCTGCACGCTATGGTCATATATATTTATGTAAAAGAAAGCCTGATATTTCTCCTAGAGTAGATTATTATATAAGAAAGATTTATGATAAGATTATTAATTTAAGAGATAGTTTACAAAATGAAAAATTATTTCCTAGCTTAAGAATGGAAGCTTATGGAATATGGATTGATGGTGCTCCCGGTATAGGGAAATCTAGTATGATCACTCGTATTTCACAAGATCTTCTGAATAGTGTAAATTATAAAGGTAATTCTAGTTTAATATTTAATGTAACACCCTTAGATAAGTATTGGAATAATTGTAATCATCAACCAGTCATTAGTATTGATGACGCATTCGCTATAACAACTCCAGAATGCGTTCAAAACCAATTGTGGACTTACTTTTCAGTAATGTCTCCAGTTCCATTAATACCTCCAATGGCTGAAATAAAAGATAAGAAAATGCACTATAACCCTGAGATAATGATAACATGTAGTAATAATGCCTTTCCTAAGATTACTGGTATAGCTGAGCAAACAGCACTATATAGACGTAGACATCAATTAATTAAAGCTAGATTAATATATCCCGAAAAAAATGTGTATCCGTTTGGTTTTAATGATGAAGAATTAAAAGATTTTAAACATTTAATATTTTCTATTGCTAAAGATGTTAGGGATCCCAATACTATGTATTCTGGCGATTATACTTATTCTGAGTTAATTGAGATTTTAAAAACTGACTTCCAAGAGTTTAAGCGGCGTACCGCCTATTCTTATGAGGAAAGAAAACGAATTCAATTTTCAATGATGACTGATGATATAGCTAAGAAACTACCTGAAAATACAAAAATAATAGACTATTTAAAAGATATAGATACTCAAAATAAACAAAAATTAATTAAATCGAATTGTAGCGAAACAGATTCATTAGAAACCTCATATAAATTAATAGAAAATGTTCAAAATAATGAAAATTTCTCTCTCCGTATCAAAGTTGAAATCCCTTCTGATTTAAATAACATAGAAGCTCCTTCTATAGCTGAAGTTCAAAGTACAATAAATGATGAGGCCACGATTATAACTGAACCTAATGCTGGGGAAGAACCTATTGAATCTGACGATGATTTAGATATGGATCTAACCTATGCATGCACTCCGCTGACTGCAGAAGAATTACAACAAAATGCAGAATATAATAATCATTATCGTGAAATGATACAGCAGGATGAGAAAAATCAGTTATTAAAAGTACCTCTAGAAAGTTTAAAGAAAATGGAGCTTGCTATAGATGCCGAAATGAAATGTAAAACTTTAAAGGATTTAGTTTATTTAACCCGTTACTCCCCTCTTGCTTGTGCTCTTCTTTCTTCTAAATCTAATAATTCTTATCGTCTAAAAGATCTCATTGTAAGTCTAAAATATTTTAATTTACATAATCAAAATAATCCATTAAACATGGCTCCAGATATTGGTGTAACTACTTGTGTTCACATGTTATTACCTTACTGCAAAACTGTTACAAAAAGAAATTTAAAAGGCAAGGAATTTCCTGTGTGGGAAGTTCCTGTCTCCATAGACACATCAACTGTTAGGCTTAAATACGACAAAAAAAGTAAGATAATACTTCATATAGCAGATATTCCTTGTATTGCACATGATTGTATAGTTAATAGTCCTAAACGCTGGAGTGATATGGTCACCTTATGGTTACCAAAAGCACTCAAGTTCAATCCTTGGATTTTATCAATTCAAGATTGTCCAGTCCTTAGTTATGCAGCTAGGGACCTTACAAAAATGCGTAGGTTTATTAATGGTGTTCAATTAGCTGTTGTTAAGACATTGAAGTTCTGTTTTTATGAAGTTATCTATAAATCATTTCATTGGATAGGTATGGTATTAACTGGCATGGGGTTATTTATGTCAGGATTAGCTGGTGTATTAGGTATAGTAGGTTTATTTAAGCAGGGTAAAGTAGGTCCACAACTGGTAAGTTCTGGTGATACTAATAATAAAGTTAAGTCAGGTACTAATACTAGAAGTATAGTGTATAATGCATTTTCTCAAAGTGCAAATACGCAAGATAGGATGGTTAATGTAATTAGGGATAGAATAGTTAAAAATACTGTATATATTAGATTTGAAGATGTAATTTTAAATAAGATTAGTAATATGAAATGTATAATAATAAAAGATAGGTATATGTTAGTTTTAAGGCATTATATAGAATATTTAGAATATAATACAACTACTAATAGTAATATAAATTTAATGTGGTATGATTGTGGTAATTATCCATTTAATTATAAAGATTACACTATAACTTGGTGTAAGAATAGTAATTTAGGTCTTTTAAAATTAGGTAATTGGTTTAGTGCAAAACGATCTCTTCTTCCATTCATTAGTAATAATACTTCATTTAATGGTAACATTTGTAGGGAATGTACAATATTAGATTGTTCATTCCATGAAAATTATATATATAATCAGGATATATCTTTAGTTGAAAATGTAACAATAGCACCTACAGCATATTCTAAGACTCTATTAATGGAAAATGCTTATATGTATAAAAAGAATTATGCTGGCATGTGTGGTAGCGTTTTAATGAATAATAGTTTACTAAAACCTATTATAGGTTTTCATGTTGCTGGCGCAAATAATCGTGGGTTTTCAGAACCTGTGTGTAGACAGCAATTTGAGTCCTATTTTAGCAAGATAGAAAATAAAGACAATGAACTTGATATTGATCCTATAGATTGGCGAACATTAGAGTGCAAGCAAGTTCCCGTTGAGGAGCGGAAGTTGTATTTGAATGGAACCCATACATATCTAGGCACTGTTGACAGTAATATAGCTAAATATGAAATGGGAGTTACTAGCATTCTTCCTAGTACCATCCAAGGAGTATTTCCTGTCAAAAGTGAACCTGGTCCATTAACACCAAAGGATCCTAGAATTAATCATGAGTTCTCTCCATTACTCAGTGGTTGCGAAAAACATTGCAATCCTACAATAGATTTTAATAAAACAGATTTAAATAATGCAGAACAAGATTTAAAAAATTTAATTTTAGCTAATGTAAAACCTATTAGACTTAATGTTGAATGTTTGTCTGAATATCAGGCTATCAATGGTATTGAAGGGTTGGATGATTATCGTCCCTTAATCTGGAATACCTCTGAGGGTTTTTATTTGAGTAGACTTCGACCTAAATCAGCTTCTAACAAGAAATGGTTATTTAATTTTGAGAATGATAAAGCAATATCTGTTCATCCTAATCTTAGGGAGATATTAGATAGTAAACATCAAGATCGGCTTAATTCAATAGTTCCTTTGACAATACATGACGATTGTCTCAAGGATGCTAGATTGCCATTATCCAAAATTAAAATACCAGGAAAAGTTAGAGTTTTTAGTATAAGTCCAGTAGATTTTACAATTCAGTTTAGACAATATTTCTTAGATTTTATAGCTTCATACACACGTGCTAGGTTTAATTGTGAACATGCAATAGGTATTAATGTTCATGGTATGGAGTGGACCGAATTGGCTGAAAAGTTCAAGGGTAAACATATAATTACAGGAGATTACTCTGGATTTGGTCCAACTCTAAATAGTGAAGTAGTTTGTGCTGCTTTTAGAATTATTAATGAATGGTATAAACATTATGGATGTAGTAAGGAGGACAATGCTATTCGAGTAATTATGAGAAAAGAATTGGTAAATGCTAAACATTTAATGGGAGATTATTTATATCAGGTTAATTGTGGATTACCTTCAGGTAATCCAGCTACTGTTATATTTAATTCCTTAGTTAATAGTTTATATTTACGCTGTGCTTGGTTAGATATCATGCGAGAAACCAGTTACAGATCTTTGGTTGACCAAAGACGTTTTTTCAAGATAATTACTTATGGTGATGATCTCATTGCTTCTATTCATCCTGATGTTATAGAACAATTTAATAACAATAGTTTAAGTAATTTTTTTAAGAAACATAATATTATTTTTACTGATGCTGCTAAAACTGGTATTAGTGTAGATCCATATATAGATTTAACTAAAGCCACGTTTTTAAAGCACTCTTTTAATCCTCACCCTAAACGAAAGGGTTTGTACCTAGCAAAGCTTGAGGAAGCTAGCATCACTGAGTGTGCTAACTGGGTAAGAAAAAGTCCCGATATAGTAACAGCAACTATGGACAATTGTGTTCAAGGTTCAATGTTAGCTTACGGGCATGGTCCTGATTTTTATAATCACTTTGTTTCAGTCGTTCGAAAACGTCTTCTTGAAGAGCATGGTTTAGAATTCCAAGTTAGAACTTGGGATGAATTAGATCAAATGTTTTTGTTTGAAGACTTTAGGATAGACTGGTGATAAAGTTTGGCCATTTCAGTGTTTAAAATGAAACTGCGGAAACAATGGTAGGCTGTGCTGATGCATGTCTGGCGCTTGGTCGAAAGATTCAGTAGGATATGCATTGGTCATTACGCCGAAGTTTAAACACTTTAGGTTAAGTTAGTTTATATAATTATTTGTAATTAATTTTAGTACCTTTTCGATATTGGAATCATAATATGAAATACTTTTGAGTTCTCTGCTCAAGACCGTCTATAAAATGATAACAATTTAAGTTCAACATATCACTCTGATATGTTGATAGGTATTTCACATTATCCAAAAAAAAAAAAAAAAAAAAAAAAAAA
